# Supplementary material for: Untargeted LC-HRMS Metabolomics and Chemometrics of Aloe vera Across Diverse Geographical Origins and Cultivation Practices
Source: Plants (Basel). 2025 May 31;14(11):1685. doi: 10.3390/plants14111685 (PMC12157740; doi:10.3390/plants14111685)
Supplement: Supplementary file 1 [file plants-14-01685-s001.zip]

Archive with 1 entries (1 files):
- plants-3590617-supplementary.pdf
